# Supplementary material for: Antibacterial Polyketides Isolated from the Marine-Derived Fungus Fusarium solani 8388
Source: J Fungi (Basel). 2023 Aug 24;9(9):875. doi: 10.3390/jof9090875 (PMC10532693; doi:10.3390/jof9090875)
Supplement: Supplementary file 1 [file jof-09-00875-s001.zip]

Archive with 1 entries (1 files):
- jof-2531213-supplementary.pdf
